# Supplementary material for: CSCD2: an integrated interactional database of cancer-specific circular RNAs
Source: Nucleic Acids Res. 2021 Sep 22;50(D1):D1179–83. doi: 10.1093/nar/gkab830 (PMC8728299; doi:10.1093/nar/gkab830)
Supplement: gkab830_Supplemental_Files [file gkab830_supplemental_files.zip]

Archive with 3 entries (3 files):
- Table S1.xlsx
- Table S2.xlsx
- Table S3 .xlsx
