# Supplementary material for: CSCD2: an integrated interactional database of cancer-specific circular RNAs
Source: Nucleic Acids Res. 2021 Sep 22;50(D1):D1179–83. doi: 10.1093/nar/gkab830 (PMC8728299; doi:10.1093/nar/gkab830)
Supplement: gkab830_Supplemental_Files [file gkab830_supplemental_files.zip › Table S1.xlsx]

## Sheet: Table S1
Table S1. RNA-Seq datasets included in CSCD2
Sample Name	Sample Type	Condition	Number of samples	Description
A172	cell line	Cancer	2	Glioblastoma
A375	cell line	Cancer	2	Malignant Melanoma
A549	cell line	Cancer	2	Non-Small Cell Lung Cancer
Caki2	cell line	Cancer	2	Clear Cell Carcinoma
Daoy	cell line	Cancer	2	Desmoplastic Cerebellar Medulloblastoma
G401	cell line	Cancer	2	Rhabdoid Tumor
H4	cell line	Cancer	2	Neuroglioma
HT-29	cell line	Cancer	2	Colorectal Adenocarcinoma
HT1080	cell line	Cancer	2	Fibrosarcoma
HeLa-S3	cell line	Cancer	2	Cervical Cancer
HeLa-S3_cytosolic	cell line	Cancer	1	Cervical cancer
HeLa-S3_nuclear	cell line	Cancer	2	Cervical cancer
HepG2	cell line	Cancer	4	Hepatocellular Carcinoma
HepG2_cytosolic	cell line	Cancer	4	Hepatocellular carcinoma
HepG2_insoluble_cytoplasmic	cell line	Cancer	2	Hepatocellular carcinoma
HepG2_membrane	cell line	Cancer	2	Hepatocellular carcinoma
HepG2_nuclear	cell line	Cancer	4	Hepatocellular carcinoma
K562	cell line	Cancer	6	Chronic Myeloid Leukemia
K562_chromatin	cell line	Cancer	2	Chronic myeloid leukemia
K562_cytosolic	cell line	Cancer	4	Chronic myeloid leukemia
K562_insoluble_cytoplasmic	cell line	Cancer	2	Chronic myeloid leukemia
K562_membrane	cell line	Cancer	2	Chronic myeloid leukemia
K562_nuclear	cell line	Cancer	4	Chronic myeloid leukemia
K562_nucleolus	cell line	Cancer	2	Chronic myeloid leukemia
K562_nucleoplasmic	cell line	Cancer	2	Chronic myeloid leukemia
Karpas-422	cell line	Cancer	2	B-Cell Non-Hodgkin Lymphoma
M059J	cell line	Cancer	2	Glioblastoma
MCF-7	cell line	Cancer	4	Breast Cancer
MG63	cell line	Cancer	2	Osteosarcoma
NCI-H460	cell line	Cancer	2	Large Cell Lung Cancer
OCI-LY7	cell line	Cancer	2	B-Cell Non-Hodgkin Lymphoma
PC-3	cell line	Cancer	2	Prostate Cancer
RPMI-7951	cell line	Cancer	2	Malignant Melanoma
SJCRH30	cell line	Cancer	2	Rhabdomyosarcoma
SJSA1	cell line	Cancer	2	Osteosarcoma
SK-MEL-5	cell line	Cancer	2	Malignant Melanoma
AG04450	cell line	normal	2	Lung
BJ	cell line	normal	2	Skin
GM12878	cell line	normal	10	Blood
GM12878_cytosolic	cell line	normal	2	blood
GM12878_nuclear	cell line	normal	2	blood
GM12878_nucleolus	cell line	normal	4	blood
HMEC	cell line	normal	1	Mammary
HSMM	cell line	normal	2	Musculature Of Body
HUVEC	cell line	normal	2	Blood Vessel
IMR-90	cell line	normal	2	Lung
LHCN-M2	cell line	normal	2	Musculature Of Body
NHEK	cell line	normal	5	Skin
airway epithelial cell	cell line	normal	2	Epithelium
aortic smooth muscle cell	cell line	normal	2	Blood Vessel
articular chondrocyte of knee joint	cell line	normal	2	Cartilage
astrocyte	cell line	normal	2	Brain
bladder microvascular endothelial cell	cell line	normal	2	Urinary Bladder
bronchial epithelial cell	cell line	normal	2	Bronchus
bronchial smooth muscle cell	cell line	normal	2	Bronchus
bronchus fibroblast of lung	cell line	normal	2	Bronchus
cardiac atrium fibroblast	cell line	normal	2	Heart
cardiac ventricle fibroblast	cell line	normal	2	Heart
dermis blood vessel endothelial cell	cell line	normal	2	Skin
dermis lymphatic vessel endothelial cell	cell line	normal	2	Lymphatic Vessel
dermis microvascular lymphatic vessel endothelial cell	cell line	normal	2	Lymphatic Vessel
endometrial microvascular endothelial cell	cell line	normal	2	Uterus
endothelial cell of coronary artery	cell line	normal	2	Blood Vessel
epithelial cell of alveolus of lung	cell line	normal	2	Lung
epithelial cell of proximal tubule	cell line	normal	2	Kidney
epithelial cell of umbilical artery	cell line	normal	2	Blood Vessel
fibroblast of arm	cell line	normal	2	Arm
fibroblast of dermis	cell line	normal	2	Skin
fibroblast of the aortic adventitia	cell line	normal	2	Blood Vessel
glomerular endothelial cell	cell line	normal	2	Kidney
hair follicle dermal papilla cell	cell line	normal	2	Skin
hair follicular keratinocyte	cell line	normal	2	Skin
hematopoietic multipotent progenitor cell	cell line	normal	1	Blood
kidney epithelial cell	cell line	normal	2	Kidney
lung microvascular endothelial cell	cell line	normal	2	Lung
mammary epithelial cell	cell line	normal	1	Mammary Gland
mammary microvascular endothelial cell	cell line	normal	2	Breast
melanocyte of skin	cell line	normal	4	Skin
mesangial cell	cell line	normal	2	Connective Tissue
mononuclear cell	cell line	normal	1	Blood
myometrial cell	cell line	normal	2	Uterus
nasal cavity respiratory epithelium epithelial cell of viscerocranial mucosa	cell line	normal	2	Nose
osteoblast	cell line	normal	2	Connective Tissue
pericardium fibroblast	cell line	normal	2	Heart
pericyte	cell line	normal	2	Connective Tissue
placental epithelial cell	cell line	normal	2	Epithelium
pulmonary artery endothelial cell	cell line	normal	2	Blood Vessel
regular cardiac myocyte	cell line	normal	2	Heart
renal cortical epithelial cell	cell line	normal	2	Kidney
skeletal muscle myoblast	cell line	normal	2	Musculature Of Body
skeletal muscle satellite cell	cell line	normal	2	Musculature Of Body
smooth muscle cell of bladder	cell line	normal	2	Urinary Bladder
smooth muscle cell of the coronary artery	cell line	normal	2	Blood Vessel
smooth muscle cell of the pulmonary artery	cell line	normal	2	Blood Vessel
smooth muscle cell of the umbilical artery	cell line	normal	2	Blood Vessel
smooth muscle cell of trachea	cell line	normal	2	Trachea
subcutaneous preadipocyte	cell line	normal	2	Connective Tissue
thoracic aorta endothelial cell	cell line	normal	2	Blood Vessel
tracheal epithelial cell	cell line	normal	2	Trachea
uterine smooth muscle cell	cell line	normal	2	Uterus
vein endothelial cell	cell line	normal	2	Blood Vessel
Breast cancer adj normal	tissue	normal	21	Adipose Tissue
HCC adj normal	tissue	normal	20	Blood
Tongue squamous cell carcinoma adj normal	tissue	normal	3	Skin
cervical cancer adj normal	tissue	normal	5	Skin
clear cell carcinoma adj normal	tissue	normal	1	Embryo
prostate cancer adj normal	tissue	normal	1	Embryo
bladder urothelial carcinoma adj normal	tissue	normal	1	Blood Vessel
colon carcinoma adj normal	tissue	normal	8	Lung
glioblastoma adj normal	tissue	normal	5	Placenta
hypopharyngeal cancer adj normal	tissue	normal	3	Skin
renal cell carcinoma adj normal	tissue	normal	7	Skin
NSCLC NOS	tissue	Cancer	6	Extraembryonic Component
Acinic cell carcinoma	tissue	Cancer	3	Bone Marrow
Bladder urothelial carcinoma	tissue	Cancer	1	Placenta
Breast cancer	tissue	Cancer	15	Breast Cancer
CN-AML	tissue	cancer	61	Cytogenetically normal acute myeloid leukemia
Clear cell carcinoma	tissue	Cancer	1	Clear Cell Carcinoma
Gastric cancer	tissue	Cancer	3	Gastric Cancer
HCC	tissue	Cancer	20	Liver Cancer
Malignant Lymphoma	tissue	Cancer	20	Malignant Lymphoma
Non-Small Cell Lung Cancer-Adenocarcinoma	tissue	Cancer	57	Non-Small Cell Lung Cancer Adenocarcinoma
Non-Small Cell Lung Cancer-Squamous cell carcinoma	tissue	Cancer	30	Non-Small Cell Lung Cancer-Squamous Cell Carcinoma
Non-muscle invasive bladder cancer	tissue	Cancer	60	Non-Muscle Invasive Bladder Cancer
Prostate cancer	tissue	Cancer	1	Prostate Cancer
T-ALL	tissue	cancer	25	T-All
Tongue squamous cell carcinoma	tissue	Cancer	3	Tongue Squamous Cell Carcinoma
cervical cancer	tissue	Cancer	5	Cervical Cancer
colon carcinoma	tissue	Cancer	16	Colon Carcinoma
glioblastoma	tissue	Cancer	5	Glioblastoma
hypopharyngeal cancer	tissue	Cancer	3	Hypopharyngeal Cancer
pancreatic cancer	tissue	Cancer	49	Pancreatic Cancer
renal cell carcinoma	tissue	Cancer	7	Renal Cell Carcinoma
mesenchymal stem cell of adipose	cell line	normal	2	Adipose Tissue
B cell	cell line	normal	6	Blood
CD14 positive monocyte	cell line	normal	6	Blood
GM23248	cell line	normal	2	Skin
GM23338	cell line	normal	2	Skin
H1-hESC	cell line	normal	4	Embryo
H7-hESC	cell line	normal	1	Embryo
SK-N-DZ	cell line	Cancer	2	Neuroblastoma
SK-N-SH	cell line	Cancer	2	Neuroblastoma
endothelial cell of umbilical vein	cell line	normal	5	Blood Vessel
fibroblast of lung	cell line	normal	4	Lung
fibroblast of villous mesenchyme	cell line	normal	2	Placenta
foreskin keratinocyte	cell line	normal	2	Skin
keratinocyte	cell line	normal	6	Skin
mesenchymal stem cell of Wharton's jelly	cell line	normal	2	Extraembryonic Component
mesenchymal stem cell of the bone marrow	cell line	normal	2	Bone Marrow
placental pericyte	cell line	normal	2	Placenta
Brain	tissue	normal	2	Brain
colon	tissue	normal	8	Colon
Heart	tissue	normal	10	Heart
Liver	tissue	normal	59	Liver
stomach	tissue	normal	8	Stomach
adrenal gland	tissue	normal	3	Adrenal Gland
ascending aorta	tissue	normal	1	Ascending Aorta
gastrocnemius medialis	tissue	normal	1	Gastrocnemius Medialis
skin	tissue	normal	12	Skin
spleen	tissue	normal	4	Spleen
testis	tissue	normal	2	Testis
thyroidgland	tissue	normal	11	Thyroidgland
transverse colon	tissue	normal	1	Transverse Colon
uterus	tissue	normal	2	Uterus
vagina	tissue	normal	1	Vagina
adipose	tissue	normal	8	Adipose
bloodvessel	tissue	normal	1	Bloodvessel
esophagus	tissue	normal	12	Esophagus
femalegonad	tissue	normal	2	Femalegonad
lung	tissue	normal	6	Lung
mammary gland	tissue	normal	3	Mammary Gland
pancreas	tissue	normal	2	Pancreas
skeletalmuscle	tissue	normal	3	Skeletalmuscle
tibialnerve	tissue	normal	4	Tibialnerve
293FT	cell line	normal	2	Kidney
bladder tumor	tissue	cancer	41	Bladder Tumor
HEK293	cell line	normal	6	Kidney
hepatocellular carcinoma	tissue	cancer	40	Hepatocellular Carcinoma
cervix	tissue	normal	9	Cervix
gastric tissue	tissue	normal	1	Gastric Tissue
hip joint	tissue	normal	3	Hip Joint
kidney	tissue	normal	6	Kidney
Laryngeal mucosa	tissue	normal	53	Laryngeal Mucosa
Nasopharynx	tissue	normal	4	Nasopharynx
Oral mucosa	tissue	normal	6	Oral Mucosa
pancreatic duct	tissue	normal	4	Pancreatic Duct
peripheral blood	tissue	normal	18	Peripheral Blood
thymus	tissue	normal	8	Thymus
