# Supplementary material for: CSCD2: an integrated interactional database of cancer-specific circular RNAs
Source: Nucleic Acids Res. 2021 Sep 22;50(D1):D1179–83. doi: 10.1093/nar/gkab830 (PMC8728299; doi:10.1093/nar/gkab830)
Supplement: gkab830_Supplemental_Files [file gkab830_supplemental_files.zip › Table S2.xlsx]

## Sheet: Table S2
Table S2. Identification of cancer-specific and normal circRNAs
	Number of total circRNAs	exonic	intronic	intergenic	mRNA	lncRNA	MRE	RBP	ORF
Cancer-specific	1013461	356476	355586	301399	639938	72124	64125092	339024277	8884187
Normal	1533704	834512	502818	196374	1245194	92136	92809837	744504232	18539669
Common	354422	274758	42017	37647	300029	16746	18368820	292022461	3749154
Total	2901587	1465746	900421	535420	2185161	181006	175303749	1375550970	31173010
