# Supplementary material for: CSCD2: an integrated interactional database of cancer-specific circular RNAs
Source: Nucleic Acids Res. 2021 Sep 22;50(D1):D1179–83. doi: 10.1093/nar/gkab830 (PMC8728299; doi:10.1093/nar/gkab830)
Supplement: gkab830_Supplemental_Files [file gkab830_supplemental_files.zip › Table S3 .xlsx]

## Sheet: Table S3
Table S3. Comparison of characterization between CircAtlas2.0, CircBase, CircRic, CSCD and CSCD2
	CSCD2	CSCD	CircRic	CircAtlas 2.0	CircBase
Number of cancer tissues	472 (23 types)	0	0	0	0
Number of normal tissues	353 (39 types)	0	0	240 (19 types)	15 types
Number of cancer cell lines	91 (19 types)	87 (19 types)	935 (22 types)	0	7 types
Number of normal cell lines	197 (26 types)	141 (21types)	0	0	13 types
Number of circRNAs	2901587	1394023	92589	580718	365826
Interactions of RBP-circRNA	>1 billion & enhanced search function by RBP	~103 million	~90k	Unknown number	0
Interactions of MRE-circRNA	~175 million & enhanced search function by microRNA	~76 million	~312k	Unknown number	0
With full length	Yes	No	No	Yes	No
